# Supplementary material for: Glycoprotein Hormones and Their Receptors Emerged at the Origin of Metazoans
Source: Genome Biol Evol. 2014 Jun 5;6(6):1466–79. doi: 10.1093/gbe/evu118 (PMC4079206; doi:10.1093/gbe/evu118)
Supplement: Supplementary Data [file supp_evu118_Supp_Table_S1.xls]

## Sheet: Sheet1
Supplementary Table S1. Species whose sequence databases were investigated for this study. Standard cladistic groupings that organize these eukaryotic groups are listed to the left of the species scientific and common names. A checkmark indicates homologs that were identified for specific CKGF families and LGRs, while an 'x' denotes no homologs found. Database sources are indicated along with the…
Unranked	Unranked	Unranked	Kingdom	Unranked	Unranked	Unranked	Phylum/Group	Class	Species	Common Name	CKH/BGPH/GPH/Burs	BMP Ant.	TGFβ	PDGF	NGF	LGR	Database	Type
Amorphea	Opisthokonta	Holozoa	Animalia (Metazoa)	Eumetazoa (ParaHoxozoa)	Bilateria	Deuterostomia	Chordata	Mammalia	Homo sapiens	Human	ü	ü	ü	ü	ü	ü	NCBI	prot.
	Opisthokonta	Holozoa	Animalia	Eumetazoa		Deuterostomia	Chordata	Aves	Gallus gallus	Chicken	ü	ü	ü	ü	ü	ü	NCBI	prot.
	Opisthokonta	Holozoa	Animalia	Eumetazoa		Deuterostomia	Chordata	Reptilia	Anolis carolinensis	Lizard	ü	ü	ü	ü	ü	ü	NCBI	prot.
	Opisthokonta	Holozoa	Animalia	Eumetazoa		Deuterostomia	Chordata	Amphibia	Xenopus tropicalis	Frog	ü	ü	ü	ü	ü	ü	NCBI	prot.
	Opisthokonta	Holozoa	Animalia	Eumetazoa		Deuterostomia	Chordata	Sarcopterygii	Latimeria chalumnae	Coelacanth	ü	ü	ü	ü	ü	ü	NCBI	prot.
	Opisthokonta	Holozoa	Animalia	Eumetazoa		Deuterostomia	Chordata	Actinopterygii	Oryzias latipes	Medaka	ü	ü	ü	ü	ü	ü	NCBI	prot.
	Opisthokonta	Holozoa	Animalia	Eumetazoa		Deuterostomia	Chordata	Actinopterygii	Takifugu rubripes	Fugu	ü	ü	ü	ü	ü	ü	NCBI	prot.
	Opisthokonta	Holozoa	Animalia	Eumetazoa		Deuterostomia	Chordata	Actinopterygii	Danio rerio	Zebrafish	ü	ü	ü	ü	ü	ü	NCBI	prot.
	Opisthokonta	Holozoa	Animalia	Eumetazoa		Deuterostomia	Chordata	Ascidiacea	Ciona intestinalis	Tunicate	ü	ü	ü	ü	x	ü	NCBI, JGI	prot., mrna, gen.
	Opisthokonta	Holozoa	Animalia	Eumetazoa		Deuterostomia	Chordata	Cephalochordata	Branchiostoma floridae	Amphioxus	ü	ü	ü	ü	ü	ü	NCBI, JGI	prot., mrna, gen.
	Opisthokonta	Holozoa	Animalia	Eumetazoa		Deuterostomia	Hemichordata	Enteropneusta	Saccoglossus kowalevskii	Acorn Worm	ü	ü	ü	ü	ü	ü	NCBI	prot., mrna, gen.
	Opisthokonta	Holozoa	Animalia	Eumetazoa		Deuterostomia	Echinodermata	Echinoidea	Strongylocentrotus purpuratus	Urchin	ü	ü	ü	ü	ü	ü	NCBI	prot., mrna, gen.
	Opisthokonta	Holozoa	Animalia	Eumetazoa		Protostomia	Mollusca	Gastropoda	Lottia gigantea	Limpet	ü	ü	ü	ü	ü	ü	NCBI, JGI	prot., mrna, gen.
	Opisthokonta	Holozoa	Animalia	Eumetazoa		Lophotrochozoa	Mollusca	Gastropoda	Aplysia californica	Aplysia	ü	ü	ü	ü	ü	ü	NCBI	prot., mrna, gen.
	Opisthokonta	Holozoa	Animalia	Eumetazoa		Lophotrochozoa	Mollusca	Bivalvia	Crassostrea gigas	Oyster	ü	ü	ü	ü	ü	ü	NCBI	prot.
	Opisthokonta	Holozoa	Animalia	Eumetazoa		Lophotrochozoa	Annelida	Polychaeta	Capitella teleta	Annelid Capitella	ü	ü	ü	ü	ü	ü	NCBI, JGI	prot., mrna, gen.
	Opisthokonta	Holozoa	Animalia	Eumetazoa		Ecdysozoa	Arthropoda	Insecta	Drosophila melanogaster	Fruit Fly	ü	ü	ü	ü	x	ü	NCBI	prot.
	Opisthokonta	Holozoa	Animalia	Eumetazoa		Ecdysozoa	Arthropoda	Insecta	Tribolium castaneum	Red Flour Beetle	ü	ü	ü	ü	ü	ü	NCBI	prot.
	Opisthokonta	Holozoa	Animalia	Eumetazoa		Ecdysozoa	Arthropoda	Insecta	Bombyx mori	Silkworm	ü	ü	ü	ü	x	ü	NCBI	prot.
	Opisthokonta	Holozoa	Animalia	Eumetazoa		Ecdysozoa	Arthropoda	Insecta	Pediculus humanus	Louse	ü	ü	ü	ü	ü	ü	NCBI	prot.
	Opisthokonta	Holozoa	Animalia	Eumetazoa		Ecdysozoa	Arthropoda	Crustacea	Daphnia pulex	Daphnia	ü	ü	ü	ü	ü	ü	NCBI, JGI	prot., gen.
	Opisthokonta	Holozoa	Animalia	Eumetazoa		Ecdysozoa	Arthropoda	Arachnida	Metaseiulus occidentalis	Mite	ü	ü	ü	ü	ü	ü	NCBI	prot.
	Opisthokonta	Holozoa	Animalia	Eumetazoa		Ecdysozoa	Arthropoda	Arachida	Ixodes scapularis	Tick	ü	ü	ü	ü	ü	ü	NCBI	prot.
	Opisthokonta	Holozoa	Animalia	Eumetazoa		Ecdysozoa	Nematoda	Secernentea	Caenorhabditis briggsae	C. briggsae	ü	ü	ü	ü	x	ü	NCBI	prot.
	Opisthokonta	Holozoa	Animalia	Eumetazoa		Ecdysozoa	Nematoda	Secernentea	Brugia malayi	Brugia	ü	ü	ü	ü	x	ü	NCBI	prot.
	Opisthokonta	Holozoa	Animalia	Eumetazoa		Ecdysozoa	Nematoda	Adenophorea	Trichinella spiralis	Trichinella	ü	ü	ü	ü	x	ü	NCBI	prot.
	Opisthokonta	Holozoa	Animalia	Eumetazoa			Cnidaria	Anthozoa	Nematostella vectensis	Sea Anemone	ü	ü	ü	ü	x	ü	NCBI, JGI	prot., mrna., gen
	Opisthokonta	Holozoa	Animalia	Eumetazoa			Cnidaria	Anthozoa	Acropora digitifera	Coral	ü	ü	ü	ü	x	ü	OIST	prot., mrna., gen
	Opisthokonta	Holozoa	Animalia	Eumetazoa			Cnidaria	Hydrozoa	Hydra magnipapillata	Hydra	ü	ü	ü	ü	x	ü	NCBI	prot., mrna., gen
	Opisthokonta	Holozoa	Animalia				Placozoa	Tricoplacia	Trichoplax adhaerens	Placozoan	ü	ü	ü	x	x	ü	NCBI, JGI	prot., mrna, gen
	Opisthokonta	Holozoa	Animalia				Ctenophora	Tentaculata	Mnemiopsis leidyi	Comb Jelly	ü	ü	ü	x	x	ü	NHGRI	prot., mrna, gen
	Opisthokonta	Holozoa	Animalia				Porifera	Demospongiae	Ephydatia muelleri	Sponge 1	ü	x	ü	x	x	ü	Compagen	mrna
	Opisthokonta	Holozoa	Animalia				Porifera	Demospongiae	Amphimedon queenslandica	Sponge 2	ü	x	ü	x	x	ü	NCBI	prot., mrna, gen
	Opisthokonta	Holozoa	Animalia				Porifera	Homoscleromorpha	Oscarella carmela	Sponge 3	ü	x	ü	x	x	ü	Compagen	prot., mrna, gen
	Opisthokonta	Holozoa					Choanoflagellatea		Monosiga brevicollis	Monosiga	x	x	x	x	x	x	NCBI, Broad	prot., mrna, gen.
	Opisthokonta	Holozoa					Choanoflagellatea		Salpingoeca rosetta	Salpingoeca	x	x	x	x	x	x	Broad	prot., gen.
	Opisthokonta	Holozoa					Filasterea		Capsaspora owczarzaki	Capsaspora	x	x	x	x	x	x	Broad	prot., gen.
	Opisthokonta	Holozoa					Ichthyosporea		Sphaeroforma arctica	Sphaeroforma	x	x	x	x	x	x	Broad	prot., gen.
	Opisthokonta	Holozoa					Ichthyosporea		Amoebidium parasiticum	Amoebidium	x	x	x	x	x	x	Broad	mrna
	Opisthokonta	Holomycota	Fungi				Ascomycota		Schizosaccharomyces pombe	Fission Yeast	x	x	x	x	x	x	Uniprot	prot.
	Opisthokonta		Fungi				Ascomycota		Saccharomyces cerevisiae	Baker's Yeast	x	x	x	x	x	x	Uniprot	prot.
	Opisthokonta		Fungi				Ascomycota		Neurospora crassa	Red Bread Mold	x	x	x	x	x	x	Uniprot	prot.
	Opisthokonta		Fungi				Basidiomycota		Cryptococcus neoformans	Cryptococcus	x	x	x	x	x	x	Uniprot	prot.
	Opisthokonta		Fungi				Basidiomycota		Ustilago maydis	Corn Smut	x	x	x	x	x	x	Uniprot	prot.
	Opisthokonta		Fungi				Mucoromycota		Rhizopus delemar	Rhizopus	x	x	x	x	x	x	Uniprot	prot.
	Opisthokonta		Fungi				Mucoromycota		Mucor circinelloides	Mucor	x	x	x	x	x	x	Uniprot	prot.
	Opisthokonta		Fungi				Mucoromycota		Mortierella verticillata	Mortierella	x	x	x	x	x	x	Broad	prot., gen.
							Microsporidia		Enterocytozoon sp.	Enterocytozoon	x	x	x	x	x	x	Uniprot	prot.
							Microsporidia		Nosema sp.	Nosema	x	x	x	x	x	x	Uniprot	prot.
							Blastocladiomycota		Allomyces macrogynus	Allomyces	x	x	x	x	x	x	Broad	prot., gen.
							Chytridiomycota		Spizellomyces punctatus	Spizellomyces	x	x	x	x	x	x	Broad	prot., gen.
							Chytridiomycota		Batrachochytrium dendrobatidis	Batrachochytrium	x	x	x	x	x	x	Uniprot	prot.
							Nucleariida		Fonticulata alba	Fonticulata	x	x	x	x	x	x	Broad	prot., gen.
	Apusozoa						Apusozoa		Thecamonas trahens	Thecamonas	x	x	x	x	x	x	Broad	prot., gen.
	Amoebozoa						Amoebozoa		Dictyostelium sp.	Dictyostelium	x	x	x	x	x	x	NCBI	prot.
							Amoebozoa		Polysphondylium pallidum	Polysphondylium	x	x	x	x	x	x	NCBI	prot.
							Amoebozoa		Entamoeba sp.	Entamoeba	x	x	x	x	x	x	NCBI	prot.
							Amoebozoa		Acanthamoeba castellanii	Acanthamoeba	x	x	x	x	x	x	NCBI	prot.
Bikonta	Archaeplastida						Embryophyta		Physcomitrella patens	Moss	x	x	x	x	x	x	NCBI	prot.
							Embryophyta		Musa acuminata	Banana	x	x	x	x	x	x	Uniprot	prot.
							Embryophyta		Oryza sativa	Rice	x	x	x	x	x	x	Uniprot	prot.
							Embryophyta		Sorghum bicolor	Sorghum	x	x	x	x	x	x	Uniprot	prot.
							Embryophyta		Arabidopsis thaliana	Arabidopsis	x	x	x	x	x	x	Uniprot	prot.
							Embryophyta		Brassica rapa	Cabbage	x	x	x	x	x	x	Uniprot	prot.
							Embryophyta		Vitis vinifera	Grape	x	x	x	x	x	x	Uniprot	prot.
							Embryophyta		Solanum lycopersicum	Tomato	x	x	x	x	x	x	Uniprot	prot.
							Embryophyta		Solanum tuberosum	Potato	x	x	x	x	x	x	Uniprot	prot.
							Chlorophyta		Chlamydomonas reinhardtii	Chlamydomonas	x	x	x	x	x	x	Uniprot	prot.
							Chlorophyta		Volvox carteri	Volvox	x	x	x	x	x	x	Uniprot	prot.
							Chlorophyta		Chlorella variabilis	Chlorella	x	x	x	x	x	x	Uniprot	prot.
							Chlorophyta		Micromonas pusilla	Micromonas	x	x	x	x	x	x	Uniprot	prot.
							Chlorophyta		Ostreococcus lucimarinus	Ostreococcus	x	x	x	x	x	x	Uniprot	prot.
							Rhodophyta		Cyanidioschyzon merolae	Cyanidioschyzon	x	x	x	x	x	x	Uniprot	prot.
							Rhodophyta		Galdieria sulphuraria	Galdieria	x	x	x	x	x	x	Uniprot	prot.
							Rhodophyta		Chondrus crispus	Irish Moss	x	x	x	x	x	x	Uniprot	prot.
	Haptophyta						Haptophyta		Emiliania huxleyi	Emiliania	x	x	x	x	x	x	Uniprot	prot.
	Cryptophyta						Cryptophyta		Guillardia theta	Guillardia	x	x	x	x	x	x	Uniprot	prot.
	Heterokonta						Heterokonta		Phaeodactylum tricornutum	Phaeodactylum	x	x	x	x	x	x	Uniprot	prot.
							Heterokonta		Thalassiosira sp.	Thalassiosira	x	x	x	x	x	x	Uniprot	prot.
							Heterokonta		Ectocarpus siliculosus	Ectocarpus	x	x	x	x	x	x	Uniprot	prot.
							Heterokonta		Hyaloperonospora arabidopsidis	Hyaloperonospora	x	x	x	x	x	x	Uniprot	prot.
							Heterokonta		Phytophthora sp.	Phytophtora	x	x	x	x	x	x	Uniprot	prot.
	Alveolata						Apicomplexa		Babesia bovis	Babesia	x	x	x	x	x	x	Uniprot	prot.
							Apicomplexa		Theileria sp.	Theileria	x	x	x	x	x	x	Uniprot	prot.
							Apicomplexa		Plasmodium sp.	Plasmodium	x	x	x	x	x	x	Uniprot	prot.
							Apicomplexa		Cryptosporidium sp.	Cryptosporidium	x	x	x	x	x	x	Uniprot	prot.
							Apicomplexa		Neospora caninum	Neospora	x	x	x	x	x	x	Uniprot	prot.
							Apicomplexa		Toxoplasma gondii	Toxoplasma	x	x	x	x	x	x	Uniprot	prot.
							Ciliophora		Ichthyophthirius multifiliis	Ichthyophthirius	x	x	x	x	x	x	Uniprot	prot.
							Ciliophora		Tetrahymena thermophila	Tetrahymena	x	x	x	x	x	x	Uniprot	prot.
							Ciliophora		Paramecium tetraurelia	Paramecium	x	x	x	x	x	x	Uniprot	prot.
							Perkinsozoa		Perkinsus marinus	Perkinsus	x	x	x	x	x	x	Uniprot	prot.
	Rhizaria						Cercozoa		Bigelowiella natans	Bigelowiella	x	x	x	x	x	x	NCBI	prot.
							Foraminifera		Reticulomyxa filosa	Reticulomyxa	x	x	x	x	x	x	NCBI	prot.
	Excavata						Euglenozoa		Leishmania sp.	Leishmania	x	x	x	x	x	x	Uniprot	prot.
							Euglenozoa		Trypanosoma sp.	Trypanosoma	x	x	x	x	x	x	Uniprot	prot.
							Parabasilia		Trichomonas vaginalis	Trichomonas	x	x	x	x	x	x	Uniprot	prot.
							Heterolobosea		Naegleria gruberi	Naegleria	x	x	x	x	x	x	Uniprot	prot.
							Fornicata		Giardia intestinalis	Giardia	x	x	x	x	x	x	Uniprot	prot.
